# Supplementary material for: p27Kip1 and Tumors: Characterization of CDKN1B Variants Identified in MEN4 and Breast Cancer
Source: Cells. 2025 Jan 26;14(3):188. doi: 10.3390/cells14030188 (PMC11817124; doi:10.3390/cells14030188)
Supplement: Supplementary file 1 [file cells-14-00188-s001.zip]

Archive with 1 entries (1 files):
- cells-3341448-supplementary.docx
